# Supplementary material for: Antimicrobial proteins from oyster hemolymph improve the efficacy of conventional antibiotics
Source: PLoS One. 2025 Jan 21;20(1):e0312305. doi: 10.1371/journal.pone.0312305 (PMC11750097; doi:10.1371/journal.pone.0312305)
Supplement: S1 Spreadsheets — (XLSX) [file pone.0312305.s003.xlsx]

## Sheet: 1. Protein NSAF HFR1-3
F1 F2 F3, Samples report created on 09/06/2023
Experiment: F1 F2 F3
	Peak List Generator: unknown
		Version: unknown
		Charge States Calculated: unknown
		Deisotoped: unknown
		Textual Annotation: unknown
	Database Set: 1 Database
		Database Name: the 20221004 uniprot_Mollusca_2022.10.04-02.54.30.31 database
			Version: unknown
			Taxonomy: All Entries
			Number of Proteins: 0
		Explain Database w/ < 1000 entries:
		Does database contain common contaminants?: unknown
	Search Engine Set: 1 Search Engine
		Search Engine: Protein Pilot
			Version: 5.0.2.0, 5346
			Samples: All Samples
			Fragment Tolerance: 0.100 Da (Monoisotopic)
			Parent Tolerance: 0.050 Da (Monoisotopic)
			Fixed Modifications:
			Variable Modifications: -156 on R (Arg-loss) (Identification (KS 20230801 IDA S 2B.mzid), Identification (KS 20230801 IDA S 2D.mzid), Identification (KS 20230801 IDA S 3A.mzid), Identification (KS 20230801 IDA S 3B.mzid), Identification (KS 20230801 IDA S 3C.mzid), Identification (KS 20230801 IDA S 3D.mzid)), -128 on K (Lys-loss) (Identification (KS 20230801 IDA S 2A.mzid), Identification (KS 202…
			Database: the 20221004 uniprot_Mollusca_2022.10.04-02.54.30.31 database (unknown version, 0 entries)
			Digestion Enzyme: Trypsin
			Max Missed Cleavages: 1000
			Probability Model:
				Identification (KS 20230801 IDA S 1A.mzid): Use Previously Calculated Probability (No analysis) [all charge states]
				Identification (KS 20230801 IDA S 1B.mzid): Use Previously Calculated Probability (No analysis) [all charge states]
				Identification (KS 20230801 IDA S 1C.mzid): Use Previously Calculated Probability (No analysis) [all charge states]
				Identification (KS 20230801 IDA S 1D.mzid): Use Previously Calculated Probability (No analysis) [all charge states]
				Identification (KS 20230801 IDA S 2A.mzid): Use Previously Calculated Probability (No analysis) [all charge states]
				Identification (KS 20230801 IDA S 2B.mzid): Use Previously Calculated Probability (No analysis) [all charge states]
				Identification (KS 20230801 IDA S 2C.mzid): LFDR Model, No Classifier [all charge states]
				Identification (KS 20230801 IDA S 2D.mzid): Use Previously Calculated Probability (No analysis) [all charge states]
				Identification (KS 20230801 IDA S 3A.mzid): Use Previously Calculated Probability (No analysis) [all charge states]
				Identification (KS 20230801 IDA S 3B.mzid): LFDR Model, No Classifier [all charge states]
				Identification (KS 20230801 IDA S 3C.mzid): LFDR Model, No Classifier [all charge states]
				Identification (KS 20230801 IDA S 3D.mzid): LFDR Model, No Classifier [all charge states]
	Scaffold: Version: Scaffold_4.8.7
		Modification Metadata Set: 2334 modifications
			Source: C:\Program Files\Scaffold 4\parameters\unimod.xml
			Comment:
		Protein Grouping Strategy: Experiment-wide grouping with binary peptide-protein weights
		Peptide Thresholds: 52.0% minimum
		Protein Thresholds: 99.0% minimum and 2 peptides minimum
		Peptide FDR: 0.0% (Decoy)
		Protein FDR: 0.0% (Decoy)
		GO Annotation Source(s):
		Alternate ID Source(s): FASTA:UniProt/Swiss-Prot (UniProtKB)
									Quantitative Value (Normalized NSAF)
									HF6				HPE				HF8
#	Visible?	Starred?	Identified Proteins (100)	Accession Number	Alternate ID	Molecular Weight	Protein Grouping Ambiguity	Taxonomy	\	1B	1C	1D	2A	2B	2C	2D	3A	3B	3C	3D
1	TRUE	Empty	Extracellular superoxide dismutase OS=Saccostrea glomerata OX=157728 PE=2 SV=1	C4NWI6_9BIVA		21 kDa	TRUE	unknown	0.98566	0.96164	0.96067	0.97469	0.76662	0.79079	0.77044	0.78965	0.5017	0.49262	0.51966	0.50382
2	TRUE	Empty	Tropomyosin OS=Saccostrea glomerata OX=157728 PE=2 SV=1	A0A2L1FDX2_9BIVA		33 kDa	TRUE	unknown	0	0	0	0	0.081645	0.072352	0.080644	0.062406	0.041962	0.04603	0.044306	0.041305
3	TRUE	Empty	Vitellogenin OS=Saccostrea glomerata OX=157728 PE=2 SV=1	A0A161I6R2_9BIVA		300 kDa		unknown	0	0	0	0	0.00056717	0.00070896	0.0008999	0.00073381	0.0092243	0.0095013	0.0098169	0.0095252
4	TRUE	Empty	LOW QUALITY PROTEIN: taurocyamine kinase-like OS=Crassostrea virginica OX=6565 GN=LOC111100516 PE=3 SV=1	A0A8B8A9N7_CRAVI	LOC111100516	84 kDa		unknown	0	0	0	0	0.0015306	0.0015305	0.00069384	0.00044005	0.021752	0.021864	0.022099	0.021105
5	TRUE	Empty	myosin heavy chain, striated muscle-like isoform X2 OS=Crassostrea virginica OX=6565 GN=LOC111120907 PE=3 SV=1	A0A8B8CPC5_CRAVI (+2)	LOC111120907	227 kDa	TRUE	unknown	0	0	0	0	0.00038103	0	0.00043183	0.00024649	0.0058118	0.0060861	0.0055466	0.0057928
6	TRUE	Empty	carbonic anhydrase 1-like OS=Crassostrea virginica OX=6565 GN=LOC111117514 PE=3 SV=1	A0A8B8C9Q6_CRAVI	LOC111117514	35 kDa		unknown	0	0	0	0	0.021215	0.020003	0.014838	0.015685	0.0080203	0.0099181	0.0098997	0.0094298
7	TRUE	Empty	transgelin-3-like isoform X2 OS=Crassostrea virginica OX=6565 GN=LOC111102987 PE=4 SV=1	A0A8B8ANJ8_CRAVI	LOC111102987	19 kDa		unknown	0	0.0024174	0	0.0032074	0	0	0	0	0.038023	0.036721	0.038363	0.039828
8	TRUE	Empty	paramyosin-like isoform X1 OS=Crassostrea virginica OX=6565 GN=LOC111124016 PE=4 SV=1	A0A8B8D397_CRAVI (+3)	LOC111124016	102 kDa	TRUE	unknown	0	0	0	0	0	0	0	0	0.0071945	0.0072944	0.0066478	0.0061686
9	TRUE	Empty	Glyceraldehyde-3-phosphate dehydrogenase OS=Crassostrea gigas OX=29159 GN=CGI_10010974 PE=3 SV=1	K1Q350_CRAGI	CGI_10010974	36 kDa	TRUE	unknown	0.0008208	0.00059172	0	0.0010468	0	0	0	0	0.01365	0.021046	0.017182	0.016713
10	TRUE	Empty	uncharacterized protein LOC111103843 OS=Crassostrea virginica OX=6565 GN=LOC111103843 PE=4 SV=1	A0A8B8ANI6_CRAVI	LOC111103843	42 kDa	TRUE	unknown	0	0	0	0	0.0025002	0.0010001	0.0013601	0	0.011027	0.012468	0.011362	0.012022
11	TRUE	Empty	Histone H4 OS=Mytilus coruscus OX=42192 GN=MCOR_30443 PE=3 SV=1	A0A6J8CH78_MYTCO	MCOR_30443	28 kDa	TRUE	unknown	0	0	0	0.00067179	0	0	0	0	0.01699	0.018571	0.016925	0.016854
12	TRUE	Empty	Elongation factor 1-alpha OS=Crassostrea ariakensis OX=94323 PE=2 SV=1	E6Y2E7_CRAAR		50 kDa	TRUE	unknown	0	0	0	0	0	0	0	0	0.0086983	0.010174	0.0098513	0.010099
13	TRUE	Empty	Calmodulin OS=Arion vulgaris OX=1028688 GN=ORF90069 PE=3 SV=1	A0A0B7A261_9EUPU (+10)	ORF90069	17 kDa	TRUE	unknown	0	0	0	0	0	0	0	0	0.025111	0.026616	0.026952	0.028629
14	TRUE	Empty	Filamin-A OS=Crassostrea gigas OX=29159 GN=CGI_10012231 PE=3 SV=1	K1RZ99_CRAGI	CGI_10012231	91 kDa		unknown	0	0	0	0	0	0	0	0	0.0042841	0.0041917	0.0041384	0.0044381
15	TRUE	Empty	Tropomyosin OS=Crassostrea virginica OX=6565 GN=LOC111130257 PE=3 SV=1	A0A8B8DX08_CRAVI	LOC111130257	33 kDa	TRUE	unknown	0	0	0	0	0.011948	0.0099567	0.013842	0.0074429	0.0043914	0.002586	0.0061275	0.0032856
16	TRUE	Empty	Extracellular superoxide dismutase [Cu-Zn]-like OS=Crassostrea virginica OX=6565 GN=LOC111113328 PE=4 SV=1	A0A8B8BWJ1_CRAVI	LOC111113328	24 kDa	TRUE	unknown	0	0	0	0	0	0	0.027695	0.045919	0	0	0	0
17	TRUE	Empty	Phosphopyruvate hydratase OS=Crassostrea virginica OX=6565 GN=LOC111132341 PE=3 SV=1	A0A8B8E8R0_CRAVI	LOC111132341	138 kDa	TRUE	unknown	0	0	0	0	0	0	0	0	0.0025997	0.0027556	0.0025113	0.0026095
18	TRUE	Empty	Fructose-bisphosphate aldolase OS=Crassostrea virginica OX=6565 GN=LOC111136940 PE=3 SV=1	A0A8B8EV33_CRAVI	LOC111136940	40 kDa		unknown	0	0	0	0	0	0	0	0	0.0080166	0.0093066	0.0084816	0.0095479
19	TRUE	Empty	cystatin-A1-like OS=Crassostrea virginica OX=6565 GN=LOC111107750 PE=4 SV=1	A0A8B8B5W9_CRAVI	LOC111107750	14 kDa		unknown	0	0	0	0	0.010557	0.010557	0.010939	0.010406	0.016629	0.016451	0.014992	0.015996
20	TRUE	Empty	40S ribosomal protein S10 OS=Crassostrea gigas OX=29159 GN=CGI_10012002 PE=2 SV=1	Q70MT4_CRAGI	CGI_10012002	18 kDa		unknown	0	0	0	0	0	0	0	0	0.018075	0.018246	0.01746	0.018215
21	TRUE	Empty	Tubulin beta chain OS=Crassostrea virginica OX=6565 GN=LOC111124264 PE=3 SV=1	A0A8B8D3W7_CRAVI (+2)	LOC111124264	50 kDa		unknown	0	0	0	0	0	0	0	0	0.0059166	0.0075917	0.0057154	0.0062907
22	TRUE	Empty	uncharacterized protein LOC111099547 OS=Crassostrea virginica OX=6565 GN=LOC111099547 PE=4 SV=1	A0A8B8A9M1_CRAVI	LOC111099547	26 kDa		unknown	0	0	0	0	0	0	0	0	0.012263	0.009099	0.014808	0.011207
23	TRUE	Empty	Actin OS=Littorina littorea OX=31216 GN=Act1 PE=2 SV=1	A0A0A7RVV1_LITLI (+89)	Act1	42 kDa	TRUE	unknown	0	0	0	0	0	0	0	0	0.0066338	0.0054691	0.0078323	0.0070906
24	TRUE	Empty	40S ribosomal protein S7 OS=Ostrea edulis OX=37623 PE=2 SV=1	J9Q398_OSTED		22 kDa		unknown	0	0	0	0	0	0	0	0	0.011488	0.01446	0.013178	0.011051
25	TRUE	Empty	muscle LIM protein 1-like OS=Crassostrea virginica OX=6565 GN=LOC111118588 PE=4 SV=1	A0A8B8CDJ4_CRAVI (+1)	LOC111118588	20 kDa		unknown	0.013523	0.014082	0.015879	0.014372	0.0030904	0.0030904	0.0037359	0.0026656	0	0	0	0
26	TRUE	Empty	Myosin essential light chain OS=Crassostrea ariakensis OX=94323 PE=2 SV=1	A0A286SBW2_CRAAR (+7)		18 kDa		unknown	0	0	0	0	0	0	0	0	0.014122	0.014969	0.012789	0.013585
27	TRUE	Empty	Filamin-C OS=Crassostrea gigas OX=29159 GN=CGI_10003521 PE=3 SV=1	K1PW06_CRAGI	CGI_10003521	324 kDa		unknown	0	0	0	0	0	0	0	0	0.00082703	0.00073052	0.00071014	0.00061878
28	TRUE	Empty	Peptidyl-prolyl cis-trans isomerase OS=Conus textile OX=6494 PE=2 SV=1	U5YDN8_CONTE		17 kDa		unknown	0	0	0	0	0.012644	0.0091957	0.012506	0.0069402	0.0050697	0.0044781	0.0024487	0.0073154
29	TRUE	Empty	Creatine kinase OS=Mytilus galloprovincialis OX=29158 GN=MGAL_10B039074 PE=3 SV=1	A0A8B6G3F1_MYTGA	MGAL_10B039074	38 kDa		unknown	0	0	0	0	0.00055283	0	0.0010024	0.00047683	0.006502	0.0060304	0.0043181	0.0058638
30	TRUE	Empty	alpha-crystallin A chain-like OS=Crassostrea virginica OX=6565 GN=LOC111103397 PE=3 SV=1	A0A8B8AQC7_CRAVI (+1)	LOC111103397	24 kDa		unknown	0	0	0	0.00085115	0	0	0	0	0.0094176	0.011408	0.0077978	0.010354
31	TRUE	Empty	Heat shock protein 70 OS=Crassostrea ariakensis OX=94323 PE=2 SV=1	Q7Z1W9_CRAAR (+1)		72 kDa	TRUE	unknown	0	0	0	0	0	0	0	0	0.0035801	0.0033484	0.0022378	0.0024311
32	TRUE	Empty	radixin-like isoform X3 OS=Crassostrea virginica OX=6565 GN=LOC111103220 PE=4 SV=1	A0A8B8AKD5_CRAVI (+4)	LOC111103220	69 kDa		unknown	0	0	0	0	0	0	0	0	0.0031113	0.0022832	0.0030055	0.0036837
33	TRUE	Empty	Peroxiredoxin 6 OS=Saccostrea glomerata OX=157728 GN=Prx6 PE=2 SV=1	C4NWI5_9BIVA	Prx6	24 kDa		unknown	0	0	0	0	0.001706	0	0	0.00073574	0.0056432	0.0079756	0.0060571	0.0072382
34	TRUE	Empty	gelsolin-like protein 2 isoform X3 OS=Crassostrea virginica OX=6565 GN=LOC111108370 PE=4 SV=1	A0A8B8B912_CRAVI (+5)	LOC111108370	40 kDa	TRUE	unknown	0	0	0	0	0	0	0	0	0.0047921	0.0033864	0.0038577	0.0061465
35	TRUE	Empty	Triosephosphate isomerase OS=Crassostrea virginica OX=6565 GN=LOC111132917 PE=3 SV=1	A0A8B8EAM7_CRAVI	LOC111132917	27 kDa		unknown	0	0	0	0	0	0	0	0	0.0071771	0.0040963	0.0074664	0.005842
36	TRUE	Empty	40S ribosomal protein S15 OS=Mytilus coruscus OX=42192 GN=MCOR_21630 PE=3 SV=1	A0A6J8BSV8_MYTCO (+5)	MCOR_21630	17 kDa		unknown	0	0	0	0	0.013824	0.012568	0.010255	0.01084	0	0	0	0
37	TRUE	Empty	CD109 antigen-like isoform X3 OS=Crassostrea virginica OX=6565 GN=LOC111124694 PE=3 SV=1	A0A8B8D5V4_CRAVI (+4)	LOC111124694	166 kDa	TRUE	unknown	0	0	0	0	0.0006326	0.00037956	0.00057355	0.00021825	0.00027901	0.00069005	0.00053904	0.00071572
38	TRUE	Empty	PDZ and LIM domain protein Zasp-like OS=Crassostrea virginica OX=6565 GN=LOC111133459 PE=4 SV=1	A0A8B8EDJ4_CRAVI	LOC111133459	18 kDa		unknown	0	0	0	0	0.011495	0.010345	0.012506	0.0079317	0	0	0	0
39	TRUE	Empty	Histone H4 OS=Lottia gigantea OX=225164 GN=LOTGIDRAFT_175997 PE=3 SV=1	V4A0D9_LOTGI	LOTGIDRAFT_175997	24 kDa	TRUE	unknown	0	0	0	0	0	0	0	0	0.007057	0.0102	0	0.0080228
40	TRUE	Empty	Ferritin OS=Crassostrea virginica OX=6565 GN=LOC111133323 PE=3 SV=1	A0A8B8ECP0_CRAVI	LOC111133323	25 kDa		unknown	0	0	0	0	0	0	0	0	0.0055677	0.0059016	0.0053784	0.0065461
41	TRUE	Empty	60S ribosomal protein L7-like OS=Crassostrea virginica OX=6565 GN=LOC111134500 PE=3 SV=1	A0A8B8EGT4_CRAVI	LOC111134500	29 kDa		unknown	0	0	0	0	0	0	0	0	0.0045248	0.0059952	0.0060101	0.0048968
42	TRUE	Empty	Troponin C OS=Crassostrea gigas OX=29159 GN=CGI_10020344 PE=4 SV=1	K1QFK6_CRAGI	CGI_10020344	26 kDa		unknown	0	0	0	0	0	0	0	0	0.0056948	0.0073777	0.0067236	0.0042608
43	TRUE	Empty	40S ribosomal protein S3 OS=Crassostrea virginica OX=6565 GN=LOC111126078 PE=3 SV=1	A0A8B8DDW9_CRAVI	LOC111126078	26 kDa		unknown	0	0	0	0	0	0	0	0	0.0080834	0.0048961	0.0039043	0.0044434
44	TRUE	Empty	LOW QUALITY PROTEIN: retinal dehydrogenase 1-like OS=Crassostrea virginica OX=6565 GN=LOC111130225 PE=3 SV=1	A0A8B8DZ03_CRAVI	LOC111130225	54 kDa	TRUE	unknown	0	0	0	0	0	0	0	0	0.0022305	0.0026599	0.0026934	0.0024139
45	TRUE	Empty	Histone H2B OS=Crassostrea virginica OX=6565 GN=LOC111124798 PE=3 SV=1	A0A8B8D6D5_CRAVI (+1)	LOC111124798	14 kDa	TRUE	unknown	0	0	0	0	0	0	0	0	0.0088687	0.010576	0.009638	0.0095978
46	TRUE	Empty	60S ribosomal protein L23a-like OS=Crassostrea virginica OX=6565 GN=LOC111132903 PE=3 SV=1	A0A8B8E7C9_CRAVI (+1)	LOC111132903	19 kDa		unknown	0	0	0	0	0.0087681	0.009864	0.0079496	0.0075627	0	0	0	0
47	TRUE	Empty	Peptidylprolyl isomerase OS=Crassostrea virginica OX=6565 GN=LOC111118273 PE=4 SV=1	A0A8B8CCF0_CRAVI	LOC111118273	11 kDa		unknown	0	0	0	0	0	0	0	0	0.0089816	0.01224	0.0086762	0.011109
48	TRUE	Empty	troponin T-like isoform X8 OS=Crassostrea virginica OX=6565 GN=LOC111131563 PE=3 SV=1	A0A8B8E358_CRAVI (+7)	LOC111131563	37 kDa		unknown	0	0	0	0	0.0054033	0.0042025	0.0043546	0.0036248	0	0	0	0
49	TRUE	Empty	Elongation factor 1-alpha OS=Pinctada fucata OX=50426 PE=3 SV=1	A0A194ALQ1_PINFU		50 kDa	TRUE	unknown	0	0	0	0	0	0	0	0	0.0030059	0	0.0029037	0.0028916
50	TRUE	Empty	RP-S15Ae OS=Mytilus coruscus OX=42192 GN=MCOR_613 PE=3 SV=1	A0A6J7ZX07_MYTCO	MCOR_613	18 kDa		unknown	0	0	0	0	0	0	0	0	0.0068431	0.0063468	0.0049578	0.0065828
51	TRUE	Empty	60S ribosomal protein L11 OS=Mizuhopecten yessoensis OX=6573 GN=KP79_PYT23786 PE=3 SV=1	A0A210QZT5_MIZYE (+3)	KP79_PYT23786	20 kDa		unknown	0	0	0	0	0.010532	0.0063189	0.0057291	0.0063586	0	0	0	0
52	TRUE	Empty	protein DJ-1-like OS=Crassostrea virginica OX=6565 GN=LOC111101925 PE=4 SV=1	A0A8B8AGJ3_CRAVI	LOC111101925	20 kDa		unknown	0	0	0	0	0	0	0	0	0.0029801	0.0071072	0.0050378	0.0064501
53	TRUE	Empty	Fibrinogen C-terminal domain-containing protein OS=Mytilus galloprovincialis OX=29158 GN=MGAL_10B016802 PE=4 SV=1	A0A8B6C7P1_MYTGA	MGAL_10B016802	50 kDa		unknown	0	0	0	0	0	0	0	0	0.0025368	0.0020167	0.0018379	0.0024403
54	TRUE	Empty	uncharacterized protein LOC111124358 OS=Crassostrea virginica OX=6565 GN=LOC111124358 PE=3 SV=1	A0A8B8D7T6_CRAVI (+1)	LOC111124358	134 kDa		unknown	0	0	0	0	0	0	0	0	0.0010384	0.0004892	0.00066875	0.00088794
55	TRUE	Empty	uncharacterized protein LOC111108402 OS=Crassostrea virginica OX=6565 GN=LOC111108408 PE=4 SV=1	A0A8B8B9Y4_CRAVI	LOC111108408	17 kDa		unknown	0	0	0	0	0	0	0	0	0.0062581	0.0066334	0.0060454	0.0051601
56	TRUE	Empty	Calmodulin OS=Patinopecten sp. OX=6574 PE=1 SV=2	CALM_PATSP		17 kDa	TRUE	unknown	0	0	0	0	0	0	0	0	0.0074402	0.004929	0.0062888	0.0053679
57	TRUE	Empty	Transgelin OS=Crassostrea gigas OX=29159 GN=CGI_10025378 PE=3 SV=1	K1R1X5_CRAGI	CGI_10025378	43 kDa		unknown	0	0	0	0	0	0	0	0	0.0028352	0.002254	0.0020541	0.0020456
58	TRUE	Empty	60S ribosomal protein L14 OS=Crassostrea virginica OX=6565 GN=LOC111133720 PE=3 SV=1	A0A8B8EEP1_CRAVI (+1)	LOC111133720	17 kDa		unknown	0	0	0	0	0.0037453	0.0037453	0.0022638	0.0010768	0.0027531	0.0058364	0.0026595	0.0035312
59	TRUE	Empty	40S ribosomal protein S13 OS=Crassostrea gigas OX=29159 GN=CGI_10010740 PE=3 SV=1	K1QRZ3_CRAGI	CGI_10010740	17 kDa		unknown	0	0	0	0	0	0	0	0	0.0055062	0.0048637	0.0062055	0.0052968
60	TRUE	Empty	60S ribosomal protein L24-like OS=Crassostrea virginica OX=6565 GN=LOC111103150 PE=3 SV=1	A0A8B8AK34_CRAVI (+2)	LOC111103150	18 kDa		unknown	0	0.013977	0.014902	0	0	0.0012084	0	0	0	0	0	0
61	TRUE	Empty	retrograde protein of 51 kDa-like isoform X2 OS=Crassostrea virginica OX=6565 GN=LOC111122599 PE=3 SV=1	A0A8B8CWD4_CRAVI (+8)	LOC111122599	69 kDa		unknown	0	0	0	0	0	0	0	0	0.0015824	0.00095845	0.0013102	0.0010873
62	TRUE	Empty	Transgelin OS=Crassostrea gigas OX=29159 GN=CGI_10006016 PE=3 SV=1	K1PFT9_CRAGI	CGI_10006016	20 kDa		unknown	0	0	0	0	0	0	0	0	0.0044462	0.0031419	0.0035792	0.0028514
63	TRUE	Empty	Tubulin alpha chain OS=Pinctada fucata OX=50426 PE=3 SV=1	A0A194AM95_PINFU (+24)		50 kDa		unknown	0	0	0	0	0	0	0	0	0.0024581	0.00065137	0.0014841	0.00088671
64	TRUE	Empty	40S ribosomal protein S2 OS=Mizuhopecten yessoensis OX=6573 GN=KP79_PYT05179 PE=3 SV=1	A0A210PH18_MIZYE	KP79_PYT05179	30 kDa	TRUE	unknown	0	0	0	0	0	0	0	0	0.0024745	0.0020983	0.0023904	0.0019043
65	TRUE	Empty	Elongation factor 1-alpha OS=Ostrea edulis OX=37623 PE=2 SV=1	D6BJL2_OSTED		51 kDa	TRUE	unknown	0	0	0	0	0	0	0	0	0.0024047	0	0	0.0028916
66	TRUE	Empty	40S ribosomal protein S4 OS=Mytilus coruscus OX=42192 GN=MCOR_19036 PE=3 SV=1	A0A6J8BHP0_MYTCO (+1)	MCOR_19036	30 kDa		unknown	0	0	0	0	0.0029002	0.0036252	0.0032869	0.0018761	0	0	0	0
67	TRUE	Empty	Myosin essential light chain OS=Pecten maximus OX=6579 PE=2 SV=1	Q9U7E2_PECMA		18 kDa		unknown	0	0	0	0	0	0	0	0	0.0017653	0.0056134	0.0034105	0.0042453
68	TRUE	Empty	Putative phosphoglycerate mutase OS=Crassostrea gigas OX=29159 GN=CGI_10011765 PE=3 SV=1	K1QBL3_CRAGI	CGI_10011765	29 kDa		unknown	0	0	0	0	0	0	0	0	0.0027715	0.0011751	0.0026772	0.0021328
69	TRUE	Empty	40S ribosomal protein S28 (Fragment) OS=Arion vulgaris OX=1028688 GN=ORF17713 PE=3 SV=1	A0A0B6Y8M6_9EUPU (+9)	ORF17713	9 kDa		unknown	0	0	0	0	0.014139	0.011782	0	0.010162	0	0	0	0
70	TRUE	Empty	60S ribosomal protein L27 OS=Mizuhopecten yessoensis OX=6573 GN=KP79_PYT19800 PE=3 SV=1	A0A210PRC0_MIZYE (+1)	KP79_PYT19800	16 kDa		unknown	0	0.0072877	0.0085466	0.005157	0	0	0	0	0	0	0	0
71	TRUE	Empty	60S ribosomal protein L6 OS=Crassostrea gigas OX=29159 GN=CGI_10017767 PE=3 SV=1	K1QW36_CRAGI	CGI_10017767	26 kDa		unknown	0	0	0	0	0.0024804	0.0033072	0.0029985	0.0021395	0	0	0	0
72	TRUE	Empty	Retinal dehydrogenase 1 OS=Crassostrea gigas OX=29159 GN=CGI_10026868 PE=3 SV=1	K1R266_CRAGI	CGI_10026868	62 kDa	TRUE	unknown	0	0	0	0	0	0	0	0	0	0.0015407	0	0.0018644
73	TRUE	Empty	Severin OS=Crassostrea gigas OX=29159 GN=CGI_10002689 PE=4 SV=1	K1PE57_CRAGI	CGI_10002689	37 kDa	TRUE	unknown	0	0	0	0	0	0	0.0025896	0	0.00083984	0.0013353	0.00040564	0.0008079
74	TRUE	Empty	Acireductone dioxygenase OS=Crassostrea gigas OX=29159 GN=CGI_10013119 PE=3 SV=1	K1R4G6_CRAGI	CGI_10013119	29 kDa		unknown	0	0	0	0	0	0	0	0	0.0011042	0.0011704	0.0026666	0.0021243
75	TRUE	Empty	Catalase OS=Crassostrea gigas OX=29159 PE=2 SV=1	A7L9T8_CRAGI (+2)		58 kDa	TRUE	unknown	0	0	0	0	0	0	0	0	0.00080566	0	0.0012971	0.0010334
76	TRUE	Empty	40S ribosomal protein S2 (Fragment) OS=Mytilus trossulus OX=6551 PE=2 SV=1	A0A077GZK0_MYTTR (+3)		31 kDa	TRUE	unknown	0	0	0	0	0	0	0	0	0.001918	0	0.0023159	0.0013838
77	TRUE	Empty	Nascent polypeptide-associated complex subunit alpha OS=Mizuhopecten yessoensis OX=6573 GN=KP79_PYT04896 PE=4 SV=1	A0A210PGU4_MIZYE (+4)	KP79_PYT04896	23 kDa		unknown	0	0	0	0	0	0	0	0	0.0013197	0.0020983	0.0012749	0.0019043
78	TRUE	Empty	40S ribosomal protein S25 (Fragment) OS=Arion vulgaris OX=1028688 GN=ORF212606 PE=3 SV=1	A0A0B7BUI7_9EUPU (+8)	ORF212606	14 kDa		unknown	0	0	0	0	0.0015203	0.0045608	0.0041351	0.0026226	0	0	0	0
79	TRUE	Empty	Coactosin-like protein OS=Crassostrea gigas OX=29159 GN=CGI_10019790 PE=4 SV=1	K1R8Q5_CRAGI	CGI_10019790	16 kDa		unknown	0	0	0	0	0	0	0	0	0.0029694	0.0020983	0	0.0038086
80	TRUE	Empty	Cystatin B-like protein OS=Crassostrea gigas OX=29159 GN=CGI_10013578 PE=2 SV=1	D7EZH1_CRAGI	CGI_10013578	11 kDa		unknown	0	0	0	0	0.0058303	0.0038869	0.001762	0.0016763	0	0	0.00138	0
81	TRUE	Empty	60S ribosomal protein L7a OS=Crassostrea gigas OX=29159 GN=CGI_10022058 PE=3 SV=1	K1QL67_CRAGI	CGI_10022058	32 kDa		unknown	0	0	0	0	0	0	0	0	0.00096231	0.00051001	0.00092959	0.0013886
82	TRUE	Empty	Microtubule-associated protein RP/EB family member 3 OS=Crassostrea gigas OX=29159 GN=CGI_10003169 PE=3 SV=1	K1QJL6_CRAGI	CGI_10003169	39 kDa		unknown	0	0	0	0	0	0	0	0	0.0016066	0.0008515	0.000388	0.00038638
83	TRUE	Empty	Catchin protein OS=Mytilus galloprovincialis OX=29158 GN=catchin PE=2 SV=1	Q9U0S5_MYTGA	catchin	113 kDa	TRUE	unknown	0	0	0	0	0.00038277	0.00038277	0.00052056	0.00016508	0	0	0	0
84	TRUE	Empty	ubiquitin-40S ribosomal protein S27a OS=Crassostrea virginica OX=6565 GN=LOC111131216 PE=3 SV=1	A0A8B8E2A5_CRAVI (+1)	LOC111131216	18 kDa		unknown	0	0	0	0	0	0	0	0	0.0026649	0.0018831	0.0017162	0.0008545
85	TRUE	Empty	Hemocyanin type 2 OS=Haliotis rubra OX=36100 GN=H2 PE=2 SV=1	A0A2Z1Q4N7_9VEST (+6)	H2	393 kDa		unknown	0	0	0	0	0	0	0	0	0.0002055	7.2607e-05	0.00019851	3.8932e-05
86	TRUE	Empty	60S ribosomal protein L12 OS=Crassostrea gigas OX=29159 GN=CGI_10000595 PE=3 SV=1	K1PM66_CRAGI (+1)	CGI_10000595	18 kDa		unknown	0	0	0	0	0.0033865	0.0033865	0.0020469	0	0	0	0	0
87	TRUE	Empty	Phosphoenolpyruvate carboxykinase (GTP) OS=Lottia gigantea OX=225164 GN=LOTGIDRAFT_203707 PE=3 SV=1	V4A2Z1_LOTGI	LOTGIDRAFT_203707	72 kDa		unknown	0	0	0	0	0	0	0	0	0.0010946	0	0.00063442	0
88	TRUE	Empty	Myosin heavy chain, striated muscle OS=Crassostrea gigas OX=29159 GN=CGI_10025110 PE=4 SV=1	K1R1B3_CRAGI	CGI_10025110	80 kDa	TRUE	unknown	0	0	0	0	0	0	0	0	0.0007785	0	0.00018801	0.00037445
89	TRUE	Empty	LAMC1 OS=Mytilus coruscus OX=42192 GN=MCOR_4009 PE=4 SV=1	A0A6J8A8F3_MYTCO (+2)	MCOR_4009	181 kDa		unknown	0	0	0	0	0	0	0	0	0.00025318	0	0.00016305	8.1183e-05
90	TRUE	Empty	uncharacterized protein LOC111099589 OS=Crassostrea virginica OX=6565 GN=LOC111099589 PE=4 SV=1	A0A8B8A633_CRAVI (+1)	LOC111099589	26 kDa		unknown	0	0	0	0	0	0	0	0	0.0018559	0.0013115	0.0005976	0
91	TRUE	Empty	Glucose-6-phosphate 1-dehydrogenase OS=Biomphalaria glabrata OX=6526 GN=106079923 PE=3 SV=1	A0A2C9K3L3_BIOGL (+1)	106079923	63 kDa		unknown	0	0	0	0	0	0	0	0	0.00075585	0.00026706	0	0.00024237		15	14
92	TRUE	Empty	Ferritin OS=Crassostrea virginica OX=6565 GN=LOC111104407 PE=3 SV=1	A0A8B8AUW5_CRAVI	LOC111104407	20 kDa		unknown	0	0	0	0	0	0	0	0	0.0032415	0.00085897	0	0		5
93	TRUE	Empty	Nucleoside diphosphate kinase OS=Crassostrea virginica OX=6565 GN=LOC111126109 PE=3 SV=1	A0A8B8DE23_CRAVI (+2)	LOC111126109	19 kDa		unknown	0	0	0	0	0	0	0	0	0.0041242	0	0	0		1
94	TRUE	Empty	Putative 40S ribosomal protein S14 OS=Pinctada fucata OX=50426 PE=3 SV=1	A0A194AKT3_PINFU (+5)		16 kDa		unknown	0	0	0	0	0	0.0012568	0	0	0.00092382	0.0019584	0	0		64
95	TRUE	Empty	myosin-2 essential light chain-like OS=Crassostrea virginica OX=6565 GN=LOC111115167 PE=4 SV=1	A0A8B8C1R7_CRAVI	LOC111115167	17 kDa		unknown	0	0	0	0	0	0	0	0	0	0.0009992	0.0027319	0
96	TRUE	Empty	myosin heavy chain, striated muscle-like isoform X1 OS=Crassostrea virginica OX=6565 GN=LOC111124621 PE=3 SV=1	A0A8B8D6V8_CRAVI (+1)	LOC111124621	223 kDa	TRUE	unknown	0	0	0	0	0	0	0	0	0	7.5596e-05	0	0.00020582
97	TRUE	Empty	Glyceraldehyde-3-phosphate dehydrogenase OS=Mytilus galloprovincialis OX=29158 GN=MGAL_10B004219 PE=3 SV=1	A0A8B6DZ81_MYTGA	MGAL_10B004219	36 kDa	TRUE	unknown	0	0	0	0	0	0	0	0	0.0016546	0	0	0
98	TRUE	Empty	Lactoylglutathione lyase OS=Crassostrea gigas OX=29159 GN=CGI_10023831 PE=3 SV=1	K1R647_CRAGI	CGI_10023831	21 kDa		unknown	0	0	0	0	0	0	0	0	0	0	0.0014957	0.00074471
99	TRUE	Empty	Glucose-6-phosphate 1-dehydrogenase OS=Crassostrea virginica OX=6565 GN=LOC111110098 PE=3 SV=1	A0A8B8BFZ6_CRAVI (+3)	LOC111110098	62 kDa		unknown	0	0	0	0	0	0	0	0	0	0.000542	0	0
100	TRUE	Empty	Glyceraldehyde-3-phosphate dehydrogenase OS=Ostrea edulis OX=37623 GN=GAPDH PE=2 SV=1	E5CXX6_OSTED	GAPDH	36 kDa	TRUE	unknown	0	0	0	0	0	0	0	0	0.0008273	0	0	0
END OF FILE

## Sheet: 2. NSAF HFR2 Heat Treated
Samples report created on 11/07/2023
Experiment: 2C 2AT 2HT
	Peak List Generator: unknown
		Version: unknown
		Charge States Calculated: unknown
		Deisotoped: unknown
		Textual Annotation: unknown
	Database Set: 1 Database
		Database Name: the 20221004 uniprot_Mollusca_2022.10.04-02.54.30.31 database
			Version: unknown
			Taxonomy: All Entries
			Number of Proteins: 0
		Explain Database w/ < 1000 entries:
		Does database contain common contaminants?: unknown
	Search Engine Set: 1 Search Engine
		Search Engine: Protein Pilot
			Version: 5.0.2.0, 5346
			Samples: All Samples
			Fragment Tolerance: 0.100 Da (Monoisotopic)
			Parent Tolerance: 0.050 Da (Monoisotopic)
			Fixed Modifications:
			Variable Modifications: -156 on R (Arg-loss) (Identification (KS 20230801 IDA S 2B.mzid), Identification (KS 20230801 IDA S 2D.mzid), Identification (KS 20230815 IDA 2A 1.mzid), Identification (KS 20230815 IDA 2HT 2.mzid), Identification (KS 20231025 IDA 60C Treated S 1.mzid), Identification (KS 20231025 IDA 60C Treated S 2.mzid)), -128 on K (Lys-loss) (Identification (KS 20230801 IDA S 2A.mzid),…
			Database: the 20221004 uniprot_Mollusca_2022.10.04-02.54.30.31 database (unknown version, 0 entries)
			Digestion Enzyme: Trypsin
			Max Missed Cleavages: 1000
			Probability Model:
				Identification (KS 20230801 IDA S 2A.mzid): Use Previously Calculated Probability (No analysis) [all charge states]
				Identification (KS 20230801 IDA S 2B.mzid): Use Previously Calculated Probability (No analysis) [all charge states]
				Identification (KS 20230801 IDA S 2C.mzid): LFDR Model, No Classifier [all charge states]
				Identification (KS 20230801 IDA S 2D.mzid): Use Previously Calculated Probability (No analysis) [all charge states]
				Identification (KS 20230815 IDA 2A 1.mzid): Use Previously Calculated Probability (No analysis) [all charge states]
				Identification (KS 20230815 IDA 2A 2.mzid): Use Previously Calculated Probability (No analysis) [all charge states]
				Identification (KS 20230815 IDA 2A 3.mzid): Use Previously Calculated Probability (No analysis) [all charge states]
				Identification (KS 20230815 IDA 2HT 1.mzid): Use Previously Calculated Probability (No analysis) [all charge states]
				Identification (KS 20230815 IDA 2HT 2.mzid): Use Previously Calculated Probability (No analysis) [all charge states]
				Identification (KS 20230815 IDA 2HT 3.mzid): Use Previously Calculated Probability (No analysis) [all charge states]
				Identification (KS 20231025 IDA 60C Treated S 1.mzid): Use Previously Calculated Probability (No analysis) [all charge states]
				Identification (KS 20231025 IDA 60C Treated S 2.mzid): Use Previously Calculated Probability (No analysis) [all charge states]
				Identification (KS 20231025 IDA 60C Treated S 3.mzid): Use Previously Calculated Probability (No analysis) [all charge states]
	Scaffold: Version: Scaffold_4.8.7
		Modification Metadata Set: 2334 modifications
			Source: C:\Program Files\Scaffold 4\parameters\unimod.xml
			Comment:
		Protein Grouping Strategy: Experiment-wide grouping with binary peptide-protein weights
		Peptide Thresholds: 76.0% minimum
		Protein Thresholds: 99.0% minimum and 2 peptides minimum
		Peptide FDR: 0.0% (Decoy)
		Protein FDR: 0.0% (Decoy)
		GO Annotation Source(s):
		Alternate ID Source(s): FASTA:UniProt/Swiss-Prot (UniProtKB) and FASTA:UniProt/Swiss-Prot (UniProtKB)
									Quantitative Value (Normalized NSAF)
									Minus80 (1)					Roomtemp (2)				37degC (3)				60degC (4)
#	Visible?	Starred?	Identified Proteins (35)	Accession Number	Alternate ID	Molecular Weight	Protein Grouping Ambiguity	Taxonomy	2A	2B	2C	2D	Mean	2A 1	2A 2	2A 3	Mean	2HT 1	2HT 2	2HT 3	Mean	60C1	60C2	60C3	Mean
1	TRUE	Empty	Extracellular superoxide dismutase OS=Saccostrea glomerata OX=157728 PE=2 SV=1	C4NWI6_9BIVA		21 kDa	TRUE	unknown	0.76511	0.78887	0.76362	0.76263	0.770057	0.82059	0.84666	0.81966	0.82897	0.82856	0.76546	0.81026	0.801427	0.9141	0.92163	1	0.945243
2	TRUE	Empty	Tropomyosin OS=Saccostrea glomerata OX=157728 PE=2 SV=1	A0A2L1FDX2_9BIVA		33 kDa	TRUE	unknown	0.081084	0.072176	0.079929	0.070707	0.075974	0.08925	0.076904	0.088002	0.0847187	0.082913	0.086561	0.093162	0.0875453	0.050718	0.038731	0	0.0298163
3	TRUE	Empty	carbonic anhydrase 1-like OS=Crassostrea virginica OX=6565 GN=LOC111117514 PE=3 SV=1	A0A8B8C9Q6_CRAVI	LOC111117514	35 kDa		unknown	0.021156	0.019954	0.014707	0.018274	0.0185227	0.0083165	0.0046202	0.010105	0.00768057	0.0095784	0.01136	0.0096129	0.0101838	0.0032163	0.0011409	0	0.0014524
4	TRUE	Empty	Tropomyosin OS=Crassostrea gigas OX=29159 PE=2 SV=1	A0A1Z1VMW2_CRAGI		33 kDa	TRUE	unknown	0.011583	0.0092703	0.013719	0.0086716	0.010811	0.0066786	0.0065773	0.011066	0.0081073	0.0079916	0.0072566	0.010527	0.00859173	0.0042265	0.0049975	0	0.00307467
5	TRUE	Empty	extracellular superoxide dismutase [Cu-Zn]-like OS=Crassostrea virginica OX=6565 GN=LOC111113328 PE=4 SV=1	A0A8B8BWJ1_CRAVI	LOC111113328	24 kDa	TRUE	unknown	0	0	0.02745	0.047361	0.0187028	0	0	0	0	0	0.039527	0	0.0131757	0	0	0	0
6	TRUE	Empty	Vitellogenin OS=Saccostrea glomerata OX=157728 PE=2 SV=1	A0A161I6R2_9BIVA		300 kDa		unknown	0.00050943	0.00070724	0.00089193	0.00042747	0.000634018	0.00090786	0.0007025	0.00061911	0.000743157	0.00085356	0.00071969	0.0010681	0.00088045	0.00037618	0.00026688	0	0.000214353
7	TRUE	Empty	Peptidyl-prolyl cis-trans isomerase OS=Conus textile OX=6494 PE=2 SV=1	U5YDN8_CONTE		17 kDa		unknown	0.011799	0.0091734	0.012395	0.0080859	0.0103633	0.012617	0.0070092	0.0091254	0.00958387	0.0077845	0.0098735	0.010026	0.009228	0.010979	0.0075724	0	0.0061838
8	TRUE	Empty	troponin T-like isoform X8 OS=Crassostrea virginica OX=6565 GN=LOC111131563 PE=3 SV=1	A0A8B8E358_CRAVI (+7)	LOC111131563	37 kDa		unknown	0.0043139	0.0041923	0.004316	0.0042232	0.00426135	0.0049422	0.0027457	0.0028597	0.00351587	0.0031623	0.0051569	0.0057126	0.00467727	0.0012742	0.001695	0	0.000989733
9	TRUE	Empty	40S ribosomal protein S15 OS=Mytilus coruscus OX=42192 GN=MCOR_21630 PE=3 SV=1	A0A6J8BSV8_MYTCO (+5)	MCOR_21630	17 kDa		unknown	0.010321	0.012537	0.010164	0.0063147	0.00983417	0.0080467	0.0076634	0.0099771	0.0085624	0.0085111	0.0078509	0.0069758	0.00777927	0	0	0	0
10	TRUE	Empty	PDZ and LIM domain protein Zasp-like OS=Crassostrea virginica OX=6565 GN=LOC111133459 PE=4 SV=1	A0A8B8EDJ4_CRAVI	LOC111133459	18 kDa		unknown	0.0094396	0.01032	0.012395	0.0092411	0.0103489	0.0073598	0.0043808	0.0036502	0.00513027	0.0060546	0.0053855	0.0063803	0.00594013	0.0012198	0	0	0.0004066
11	TRUE	Empty	60S ribosomal protein L6 OS=Crassostrea gigas OX=29159 GN=CGI_10017767 PE=3 SV=1	K1QW36_CRAGI	CGI_10017767	26 kDa		unknown	0.0025462	0.0032992	0.002972	0.0024927	0.00282753	0.0045376	0.0056719	0.0059075	0.00537233	0.0055994	0.007102	0.0072118	0.00663773	0.0017549	0.0031125	0	0.00162247
12	TRUE	Empty	gelsolin-like protein 2 OS=Crassostrea virginica OX=6565 GN=LOC111108138 PE=4 SV=1	A0A8B8B9N0_CRAVI	LOC111108138	41 kDa	TRUE	unknown	0.0032074	0.0046754	0.0037437	0.0031399	0.0036916	0.0023816	0.0019847	0.0033073	0.00255787	0.002743	0.0028465	0.0037164	0.00310197	0.0011053	0	0	0.000368433
13	TRUE	Empty	cystatin-A1-like OS=Crassostrea virginica OX=6565 GN=LOC111107750 PE=4 SV=1	A0A8B8B5W9_CRAVI	LOC111107750	14 kDa		unknown	0.010837	0.010531	0.010842	0.012124	0.0110835	0.0027589	0.0057476	0.0059862	0.0048309	0.0056741	0.0047105	0.0071751	0.00585323	0.0032009	0.0056771	0	0.00295933
14	TRUE	Empty	60S ribosomal protein L11 OS=Mizuhopecten yessoensis OX=6573 GN=KP79_PYT23786 PE=3 SV=1	A0A210QZT5_MIZYE (+3)	KP79_PYT23786	20 kDa		unknown	0.010811	0.0063035	0.0056783	0.0074083	0.00755027	0.0077063	0.0032109	0.0041803	0.0050325	0.0023774	0.0032895	0.0050105	0.00355913	0	0.00099112	0	0.000330373
15	TRUE	Empty	60S ribosomal protein L23a-like OS=Crassostrea virginica OX=6565 GN=LOC111132903 PE=3 SV=1	A0A8B8E7C9_CRAVI	LOC111132903	19 kDa		unknown	0.0090005	0.0098401	0.0078792	0.0088113	0.00888277	0.0030075	0.0025062	0.0043505	0.00328807	0.0024742	0.0025675	0.0043454	0.00312903	0.0011631	0.0030944	0	0.00141917
16	TRUE	Empty	40S ribosomal protein S4 OS=Mytilus coruscus OX=42192 GN=MCOR_19036 PE=3 SV=1	A0A6J8BHP0_MYTCO	MCOR_19036	30 kDa		unknown	0.0029771	0.0036164	0.0032577	0.0014572	0.0028271	0.0033159	0.0033159	0.0040292	0.00355367	0.0032735	0.0039632	0.0028746	0.00337043	0.00076944	0.00068235	0	0.00048393
17	TRUE	Empty	40S ribosomal protein S24 OS=Crassostrea virginica OX=6565 GN=LOC111119359 PE=3 SV=1	A0A8B8CH50_CRAVI (+3)	LOC111119359	16 kDa		unknown	0.0055289	0	0.0048401	0.0040595	0.00360713	0.0049266	0.0041054	0.0053449	0.0047923	0.0040529	0.0052573	0.0053386	0.00488293	0.0042869	0.0038017	0	0.0026962
18	TRUE	Empty	Severin OS=Crassostrea gigas OX=29159 GN=CGI_10002689 PE=4 SV=1	K1PE57_CRAGI	CGI_10002689	37 kDa	TRUE	unknown	0	0	0.0025667	0	0.000641675	0.0026126	0.0026125	0.002721	0.0026487	0.0021493	0.0022304	0.0013589	0.00191287	0	0	0	0
19	TRUE	Empty	protein scabrous-like isoform X2 OS=Crassostrea virginica OX=6565 GN=LOC111102660 PE=4 SV=1	A0A8B8AI45_CRAVI (+9)	LOC111102660	82 kDa		unknown	0.0010796	0.00052456	0.0007088	0	0.00057824	0.0014429	0.00040081	0.0008349	0.00089287	0.001187	0.00082123	0.0014594	0.00115588	0	0	0	0
20	TRUE	Empty	THO complex subunit 4-like OS=Crassostrea virginica OX=6565 GN=LOC111119442 PE=4 SV=1	A0A8B8CHP7_CRAVI (+1)	LOC111119442	28 kDa		unknown	0.0013872	0.0013481	0.0018215	0.001358	0.0014787	0.0030901	0.00103	0.0016092	0.00190977	0.0020337	0.0021105	0.00053577	0.00155999	0	0	0	0
21	TRUE	Empty	60S ribosomal protein L14 OS=Crassostrea virginica OX=6565 GN=LOC111133720 PE=3 SV=1	A0A8B8EEP1_CRAVI (+1)	LOC111133720	17 kDa		unknown	0.0038446	0.0037362	0.0022437	0.0012546	0.00276977	0.0034257	0.0028548	0.0019822	0.00275423	0.0028182	0.0019497	0.00098994	0.00191928	0	0	0	0
22	TRUE	Empty	Catchin protein OS=Mytilus galloprovincialis OX=29158 GN=catchin PE=2 SV=1	Q9U0S5_MYTGA	catchin	113 kDa	TRUE	unknown	0.00039292	0.00038184	0.00068793	0.00019233	0.000413755	0	0.00029175	0.00045581	0.000249187	0.00014401	0.00014945	0.00075879	0.00035075	0	0	0	0
23	TRUE	Empty	CD109 antigen-like isoform X3 OS=Crassostrea virginica OX=6565 GN=LOC111124638 PE=3 SV=1	A0A8B8D5L6_CRAVI (+10)	LOC111124638	166 kDa		unknown	0.0006498	0.00037889	0.00056885	0.00025446	0.000463	0.00034741	0	0	0.000115803	0	0.00029658	0.00010039	0.000132323	0	0	0	0
24	TRUE	Empty	muscle LIM protein 1-like OS=Crassostrea virginica OX=6565 GN=LOC111118588 PE=4 SV=1	A0A8B8CDJ4_CRAVI (+1)	LOC111118588	20 kDa		unknown	0.0031723	0.0030829	0.0037028	0.0031056	0.0032659	0	0	0	0	0.00077514	0.0008044	0.0016337	0.00107108	0	0.0038778	0	0.0012926
25	TRUE	Empty	40S ribosomal protein S28 (Fragment) OS=Arion vulgaris OX=1028688 GN=ORF17713 PE=3 SV=1	A0A0B6Y8M6_9EUPU (+9)	ORF17713	9 kDa		unknown	0.014513	0.011753	0	0.01184	0.0095265	0	0.0017961	0	0.0005987	0.0017731	0.0018401	0	0.0012044	0	0	0	0
26	TRUE	Empty	LOW QUALITY PROTEIN: taurocyamine kinase-like OS=Crassostrea virginica OX=6565 GN=LOC111100516 PE=3 SV=1	A0A8B8A9N7_CRAVI	LOC111100516	84 kDa		unknown	0.0015711	0.0015268	0.0006877	0.0005127	0.00107457	0	0	0	0	0	0.00019919	0	6.63967e-05	0	0.00024007	0	8.00233e-05
27	TRUE	Empty	40S ribosomal protein S25 (Fragment) OS=Arion vulgaris OX=1028688 GN=ORF212606 PE=3 SV=1	A0A0B7BUI7_9EUPU (+8)	ORF212606	14 kDa		unknown	0.0015606	0.0045497	0.0040985	0.0030555	0.00331607	0	0	0.0012069	0.0004023	0.001144	0.0011871	0.002411	0.0015807	0.0016133	0.0014307	0	0.00101467
28	TRUE	Empty	Extracellular superoxide dismutase [Cu-Zn] OS=Crassostrea ariakensis OX=94323 PE=2 SV=1	A6XBR6_CRAAR (+1)		16 kDa		unknown	0	0	0	0	0	0	0.0027811	0	0.000927033	0	0.0094971	0	0.0031657	0	0	0	0
29	TRUE	Empty	myosin heavy chain, striated muscle-like isoform X2 OS=Crassostrea virginica OX=6565 GN=LOC111120907 PE=3 SV=1	A0A8B8CPC5_CRAVI (+2)	LOC111120907	227 kDa	TRUE	unknown	0.00039113	0	0.0003424	0.00019145	0.000231245	0	7.2607e-05	0	2.42023e-05	0	0.00014877	0	4.959e-05	0	0	0	0
30	TRUE	Empty	40S ribosomal protein S8 (Fragment) OS=Ostrea edulis OX=37623 PE=2 SV=1	H6BD52_OSTED		11 kDa		unknown	0	0	0	0	0	0.0017417	0.0043542	0.0030234	0.00303977	0.0057314	0.0029738	0	0.00290173	0	0	0	0
31	TRUE	Empty	60S ribosomal protein L12 OS=Crassostrea gigas OX=29159 GN=CGI_10000595 PE=3 SV=1	K1PM66_CRAGI (+1)	CGI_10000595	18 kDa		unknown	0.0034762	0.0033782	0.0020288	0	0.0022208	0	0	0	0	0	0	0	0	0	0.0010623	0	0.0003541
32	TRUE	Empty	Cystatin B-like protein OS=Crassostrea gigas OX=29159 GN=CGI_10013578 PE=2 SV=1	D7EZH1_CRAGI	CGI_10013578	11 kDa		unknown	0.0059849	0.0038774	0.0017464	0.001953	0.00339042	0	0	0	0	0	0	0	0	0	0	0	0
33	TRUE	Empty	extracellular superoxide dismutase [Cu-Zn]-like OS=Crassostrea virginica OX=6565 GN=LOC111113329 PE=4 SV=1	A0A8B8BVB0_CRAVI (+2)	LOC111113329	21 kDa	TRUE	unknown	0	0	0	0	0	0	0	0	0	0	0.0053668	0	0.00178893	0	0	0	0
34	TRUE	Empty	Peroxiredoxin 6 OS=Saccostrea glomerata OX=157728 GN=Prx6 PE=2 SV=1	C4NWI5_9BIVA	Prx6	24 kDa		unknown	0.0017512	0	0	0.0008572	0.0006521	0	0	0	0	0.00064186	0	0.0013528	0.000664887	0	0	0	0
35	TRUE	Empty	Superoxide dismutase OS=Crassostrea hongkongensis OX=298176 GN=SOD PE=2 SV=1	A0A0R6BQX1_CRAHO	SOD	21 kDa	TRUE	unknown	0	0	0	0	0	0	0	0	0	0	0.0015334	0	0.000511133	0	0	0	0
END OF FILE
